# Supplementary material for: Maternal metabolism affects endometrial expression of oxidative stress and FOXL2 genes in cattle
Source: PLoS One. 2017 Dec 27;12(12):e0189942. doi: 10.1371/journal.pone.0189942 (PMC5744954; doi:10.1371/journal.pone.0189942)
Supplement: S1 Table — All primers were used at a concentration of 300 nM in a final reaction volume of 15 μl. (XLSX) [file pone.0189942.s001.xlsx]

## Sheet: SuppTable1_Primers
Supplemental table 1: Gene symbol, gene description, primer sequences, melting temperature (Tm), amplicon (pair of bases) and accession number for every gene quantified by real-time quantitative PCR
Gene symbol	Gene description	Sequence (5' → 3')	Tm (°C)	Amplicon size (bp)	Accession number
C2ORF29	CNOT11 ; CCR4-NOT transcription complex subunit 11	Forward: CCTTCAAGAGCCCCCTGT	59	64	XM_002691150.1
		Reverse: GGGTCCTTTTCCAACTCTCC	58
GAPDH	Glyceraldehyde-3-phosphate dehydrogenase	Forward: GCCGATGCCCCCATGTTTGT	63	151	NM_001034034.2
		Reverse: TCATAAGTCCCTCCACGATGC	60
RPL19	Ribosomal protein L19	Forward: CCCCAATGAGACCAATGAAATC	57	73	NM_001040516.1
		Reverse: CAGCCCATCTTTGATCAGCTT	59
SLC30A6	Solute carrier family 30 member 6	Forward: TGATGAGGAAACCTAGCCCTGCC	57	142	NM_001075766.1
		Reverse: TCGGGCTGCTCCAAAAAGCGT	57
SUZ12	Polycomb repressive complex 2 subunit	Forward: CGTTGTGAGCAGTTTTGCCCTGT	65	140	NM_001205587.1
		Reverse: ACCACAGTGCTTGGAGTTGGACT	64
CAT	Catalase	Forward: TCACTCAGGTGCGGACTTTC	60	162	NM_001035386.2
		Reverse: GGATGCGGGAGCCATATTCA	60
FOXL2	Forkhead box protein L2	Forward: CCGGCATCTACCAGTACATTATAGC	61	101	NM_001031750.1
		Reverse: GCACTCGTTGAGGCTGAGGT	62
MX2	MX dynamin like GTPase 2	Forward: CAGAGACGCCTCAGTCGAAGC	63	121	NM_173941.2
		Reverse: TGATTGGCGAGACGTTTGCT	60
PLET1	Placenta expressed transcript 1 - C11ORF34	Forward: CACTAGCCTCCCCAAGCCAA	62	121	NM_001113538.1
		Reverse: CAGGATCTGGATGGCCTCTCT	61
PTGS2	Prostaglandin-endoperoxide synthase 2	Forward: TCCGCCAACTTATAATGTGCAC	60	101	NM_174445.2
		Reverse: GGCAGTCATCAGGCACAGGA	62
RSAD2	Radical S-adenosyl methionine domain containing 2	Forward: ACTGGACCTGGCTTTTCTGTGA	62	100	NM_001045941.1
		Reverse: ACGTTGCCCTAGATTACATCCTTATT	60
SCARA5	Scavenger receptor class A member 5	Forward: CAAGGGTGATGAAGGGAAGC	59	121	NM_001102499.1
		Reverse: GCCACTGGCATCCACTGTTC	62
SOCS1	Suppressor of cytokine signaling 1	Forward: CTCGTACCTCCTACCTCTTCATGTT	61	93	XM_864316.5
		Reverse: ACAGCAGAAAAATAAAGCCAGAGA	59
SOCS3	Suppressor of cytokine signaling 3	Forward: GCCACTCTCCAACATCTCTGT	60	98	NM_174466.2
		Reverse: TCCAGGACCTCCCGAATGG	61
SOCS6	Suppressor of cytokine signaling 6	Forward: AGAAGGTCAAAAAATGTCACAGGAA	60	120	XM_015460063.1
		Reverse: CAATGGTTAGCCTTTTGGCAT	58
SOD1	Superoxide dismutase 1	Forward: CACCATCCACTTCGAGGCAA	60	126	NM_174615.2
		Reverse: GCACTGGTACAGCCTTGTGT	61
SOD2	Superoxide dismutase 2	Forward: GGATCCCCTGCAAGGAACAA	60	110	NM_201527.2
		Reverse: TGGCCTTCAGATAATCGGGC	60
STAT1	Signal transducer and activator of transcription 1	Forward: GCATAGTCAGGGCCCAAATTGTTACAG	64	140	BC151378
		Reverse: GCCCAGATACAGGACAGCTTTGCAC	66
